# Supplementary material for: Acupuncture Treatment Associated with Functional Connectivity Changes in Primary Dysmenorrhea: A Resting State fMRI Study
Source: J Clin Med. 2021 Oct 15;10(20):4731. doi: 10.3390/jcm10204731 (PMC8537009; doi:10.3390/jcm10204731)
Supplement: Supplementary file 1 [file jcm-10-04731-s001.zip]

Archive with 1 entries (1 files):
- jcm-1373966-supplementary.pdf
